# Supplementary material for: DNA barcoding and biomass accumulation rates of native Iranian duckweed species for biotechnological applications
Source: Front Plant Sci. 2022 Nov 29;13:1034238. doi: 10.3389/fpls.2022.1034238 (PMC9744944; doi:10.3389/fpls.2022.1034238)
Supplement: Supplementary file 3 [file DataSheet_1.zip]

Archive with 3 entries (2 files):
- supplementary material 1 and 2/
- supplementary material 1 and 2/supplementary material 1.fasta.fas
- supplementary material 1 and 2/supplementry material 2.fasta.fas
