# Supplementary material for: DNA barcoding and biomass accumulation rates of native Iranian duckweed species for biotechnological applications
Source: Front Plant Sci. 2022 Nov 29;13:1034238. doi: 10.3389/fpls.2022.1034238 (PMC9744944; doi:10.3389/fpls.2022.1034238)
Supplement: Supplementary file 3 [file DataSheet_1.zip › supplementary material 1 and 2/supplementary material 1.fasta.fas]

>Lemna_minor_lm1
TTATGGACTGGTTGTGGCATTAGCACTTTTATTTGCGAATCCATTTGTTTAATTCnnnnn
TAGAATnnAAAAAAGTACGTAATAGACTTTTTnnGACTTAGACTTGCTTTTTGCTTCTTC
GAATTATATCAACATTGTACTCTAACAATTACTTATTCGTTGAGAGAATACCTCCGGGAA
GGACTGATTTTAGGATTAGTAATTAGCAGATCCTCTCGCTTTCTTCCTTCCCGTTTTCAG
TTCTTAGTATAATGTAATGCAAAACTTTTTTnGAGTATGCGTTGTAACGCAATAAACAAG
GTATTTACCAATTGACAAAATAGCCAGGACCTAACCCAATAAGTATGTTCTTGTAATTGT
AAACTTTAATTAGAATTAAATAATAAATAAATAAAGTTCTCAATTAAATTAATTAATTTA
ATCTATTCCATTTTTAAATCCCATAAAAAAAAAAAAGAAATCAAACAAAnnnnGGGGGCG
AAGTAATACAAAAGGAACnnnnnTCTGTTCTTTTTTAGTCCTATCTATAAGAGGAGAGTA
TATGCAAAATGTAACTGATTCTTTTGTTTCCTTGGGCCACTGGCCATCCGCCGGCGGTTT
TGGGTTTAATACCGATATTTTAGCAACAAATCCAATAAATCTAAGCGTAaaaacccccca
a
>Lemna_turionifera_lt1
TTATGGACTGGTTGTGGCATTAGCACTTTTATTTGCGAATCCATTTGTTTAATTCnnnnn
TAGAATnnAAAAAAGTACGTAATAGACTTTTTnnGACTTAGACTTGCTTTTTGCTTCTTC
GAATTATATCAAGATTGTACTCTAACAATTACTTATTCGTTGAGAGAATACCTCCGGGAA
GGACTGATTTTAGGATTAGTAATTAGCAGATCCTCTCGCTTTCTTCCTTCCCGTTTTCAG
TTCTTAGTATAATGTAATGCAAAACTTTTTTTGAGTATGCGTTGTAACGCAACAAACAAG
GTATTTATCAATTGACAAAATAGCCAGGATCTAACCCAATAAGTATGTTCTTGTAATTAT
AAACTTTAATTAGAATTAAATAATAAATAAAnAAAGTTCTCAATTAAATTAATTAATTAA
ATCTATTCCATTTAAAAATCCCATAAAAAAAAnnnnGAAATCAAACAAAnnnnGGGGGCG
AAGTAATACAAAAAGAACnnnnnTCTGTTCTTTTTTAGTCCTATCTATAAGAGGAGAGTA
TATGCAAAATGTAACTGATTCTTTTGTTTCCTTGGGCCACTGGCCATCCGCCGGCGGTTT
TGGGTTTAATACCGATATTTTAGCAACAAATCCAATAAATCTAAGCGTAaaacccaanna
a
>Lemna_gibba_lg2
TTATGGACTGGTTGTGGCATTAGCACTTTTATTTGCGAATCCATTTGTTTAATTCnnnnn
TAGAATCAAAAAAAGTACGTAATAGACTTTTTnnGACTTAGACTTGCTTTTTGCTTCTTC
GAATTATATCAACATTGTACTCTAACAATTACTTATTCGTTGAGAGAATACCTCCGGGAA
GGACTGATTTTAGGATTAGTAATTAGCAGATCCTCTCGCTTTCTTCCTTCCCGTTTTCAG
TTCTTAGTATAATGTAATGCAAAATTTTTTAnGAGTATGCGTTGTAACGCAATAAACAAG
GTATTTACCAATTGACAAAATAGCCAGGACCTAACCCAATAAGTATGTTCTTGTAATTGT
AAACTTTAATTAGAATTAAATAATAAATAAAnAAAGTTCTCAATTAAATTAATTAATTTA
ATCTATTCCATTTTAAAATCCCATAAAAAAAAAnnnGAAATCAAACAAAnnnnGGGGGCG
AAGTAATACAAAAAGAACAGAACTCTGTTCTTTTTTAGTCCTATCTATAAGAGGAGAGTA
TATGCAAAATGTAACTGATTCTTTTGTTTCCTTGGGCCACTGGCCATCCGCCGGTGGTTT
TGGGTTTAATACCGATATTTTAGCAACAAATCCAATAAATCTAAGCGTAacaaccacana
c
>Lemna_gibba_lg1
TTATGGACTGGTTGTGGCATTAGCACTTTTATTTGCGAATCCATTTGTTTAATTCnnnnn
TAGAATCAAAAAAAGTACGTAATAGACTTTTTnnGACTTAGACTTGCTTTTTGCTTCTTC
GAATTATATCAACATTGTACTCTAACAATTACTTATTCGTTGAGAGAATACCTCCGGGAA
GGACTGATTTTAGGATTAGTAATTAGCAGATCCTCTCGCTTTCTTCCTTCCCGTTTTCAG
TTCTTAGTATAATGTAATGCAAAATTTTTTAnGAGTATGCGTTGTAACGCAATAAACAAG
GTATTTACCAATTGACAAAATAGCCAGGACCTAACCCAATAAGTATGTTCTTGTAATTGT
AAACTTTAATTAGAATTAAATAATAAATAAAnAAAGTTCTCAATTAAATTAATTAATTTA
ATCTATTCCATTTTAAAATCCCATAAAAAAAAAAAAGAAATCAAACAAAnnnnGGGGGCG
AAGTAATACAAAAAGAACAGAACTCTGTTCTTTTTTAGTCCTATCTATAAGAGGAGAGTA
TATGCAAAATGTAACTGATTCTTTTGTTTCCTTGGGCCACTGGCCATCCGCCGGTGGTTT
TGGGTTTAATACCGATATTTTAGCAACAAATCCAATAAATCTAAGCGTAacaaccaccca
c
>spirodela_polyrhiza_sp1
TTATGGACTGGTTGTGGCATTAGCACTTTTATTTGCGAATCCATTTGTTTAATTTAATTT
TAGAAGAAATAAAAGTACGTACGTAATTTTTTTTGACTTAGACTTGCTTTTTGTTTCTTC
GAATTATATCAACATTGCACTCTAACAATTACTTATTCGTTGAGAGAATACCTCCGGGAA
GGACTGATTTTAGGATTAGTAATTAGCAGATCCTCTCGCTTTCTTCCTTCCCGTTTTTAG
TTCTTAGTATAATGTAACGGAAACCTTTTTTnnTGTATGCGTTGCAACGCAACAAACAAG
GTATTTATCAATTGACAAAATACCCAGGACCTAACCCAATAAGTATCTTCTTGTAAACTT
TAAnTTTAATTAGAATAAAATTATAAATTAAnAAAGTTCTCAATTAAATTAATTGATTTA
ATCTATTCCATTAAAAAATCCCATAAAAAAAAAAnnGAAATCAACCAAAAAAAGGGGGCG
AAGTGATACAAAAAGAACnnnnnTCTGTTCTTTGTTAGTCCTATCTATAAGAGGAGAGTA
TATGAAAAATGTAACTGATTCTTTTGTTTCCTTGGGCCACTGGCCATCCGCCGGGGGTTT
TGGGTTTAATACCGATATTTTAGCAACAAATCCAATAAATCTAAGCGTAcccnaaaccac
a
