# Supplementary material for: DNA barcoding and biomass accumulation rates of native Iranian duckweed species for biotechnological applications
Source: Front Plant Sci. 2022 Nov 29;13:1034238. doi: 10.3389/fpls.2022.1034238 (PMC9744944; doi:10.3389/fpls.2022.1034238)
Supplement: Supplementary file 3 [file DataSheet_1.zip › supplementary material 1 and 2/supplementry material 2.fasta.fas]

>Lemna_gibba_LG1
GTGTGGATTCTTATATCCACCATTTTCTATAGAAATGAAGATGCTCTTGGCTCGACATGG
TTTGCTCCGTTTTACTAGGAACCCCTTTTTGGGGGTTATAAGTAAATAGTACACGATGAA
GCTCGAGTAAAAAATAATGATTGATTTATCATATCGGGGGGACGAATCTAGGGTTAATGC
CAATTAACAAGCTGGACTACTTTGTAAAACATATATTTAAAATTTCGAAATCTAAAAATT
CTAATTCTAACAATTTGCATTTGAAAAGAAAAAGTCAAACnnnTTGTTGGCATTGGGAAA
ACCATTTCGATCAAAAGTGTATTACAAGGGAATGAATTTTTCGTATAACTTTTTCCTAGA
AAAGGTATGTTGCTGCCATTTTCAAAGAAGTAGGATCACCGAAGTAATGTCTAAACCCAA
GGATTTGATAAAGCAAAGATTAAGGATTCCGCAACAAGTAAACACCATTTTCAACTGTCT
CGACAATTCAATTATATCCAATTTAGGAATTGTAATAAAGAACCTAATTTAAACAGATTT
CATATGAGACAAACAAAAAGGGTTTAGAGACGGCTCAATAAAAAAnnTTCTAAGGATTTT
TATTCGAATTCTTTGAAAGCTATCCAACTTGAGTTATGAGTACAAATGAATGAAGTTTCT
TTTTTTTCTTTATGGAAAAnnAAATGAAATAAAATAATAGnnnnnnnnnnTTCATGATTT
TAGTTTTTTTAGAGATATGTTTGCCATTATATTGTATCATTAAAGGACTATATTATGACA
TGACccaccccancaacc
>Lemna_minor_LM2
GTGTGGATTCTTATATCCACCATTTTCTATAGAAATGAAGATGCTCTTGACTCGACATGG
TTTGTTCTGTTTTACTAGGAACCCAATTTTGGGGGTTATAAGTAAATAGTACACGATGAA
GCTCGAGTATAAAATAATGATTGATTTATCATATCGGGGGGACCAATCTAGGGTTAATGC
CAATTAACAAGCTGGACTACTTTGTAAAACATATATTTTAAATTTCGAAATCGAAAAAnn
nnnnTTCTAACAATTTGCATTTTAAATGAAAAAGTCAAACnnnTTGTTGGCATTGGTAAA
ACTATTTCGATCAAAAGTGTATTACAAGGGAATGAATTTTTCGTATAATTTTTTCCTAGA
AAGGGTATGTTGCTGCCATTTTCAAAGAAGTAGGATCACCGAAGTAATGTCTAAACCCAA
GGATTTGATAAAGCAAAGATTAAGGATTCCGGAACAAGTAAACACCATTTTCGACTGTCT
CGACAATTCAATTATATCCAATTTAGGAATTGTAATAAAGAATCCAATTTAAACAGATTT
CAGATGAGACAAACAAAAAGGGTTTAGAGACGACTCAATAAAAAAAnTTCTAAGGATTTC
TATTCGAATTCTTTCAAAGCTACCCAACTTGAGTTATGAGTACAAATGAATGAAGTTTAn
TTTTTTTCTTTATGGAAAAATAAAACAAATTAAATAATAGTATAATTCATTTCATGATTT
TAGTTTTTTTAGAGATGTGTTTGCCATTATATTGTATCATTAGAGGACTATATTATGACC
TGACcaacccccaacccc
>Lemna_minor_LM1
GTGTGGATTCTTATATCCACCATTTTCTATAGAAATGAAGATGCTCTTGACTCGACATGG
TTTGTTCTGTTTTACTAGGAACCCAATTTTGGGGGTTATAAGTAAATAGTACACGATGAA
GCTCGAGTATAAAATAATGATTGATTTATCATATCGGGGGGACCAATCTAGGGTTAATGC
CAATTAACAAGCTGGACTACTTTGTAAAACATATATTTTAAATTTCGAAATCGAAAAAnn
nnnnTTCTAACAATTTGCATTTTAAATGAAAAAGTCAAACnnnTTGTTGGCATTGGTAAA
ACTATTTCGATCAAAAGTGTATTACAAGGGAATGAATTTTTCGTATAATTTTTTCCTAGA
AAGGGTATGTTGCTGCCATTTTCAAAGAAGTAGGATCACCGAAGTAATGTCTAAACCCAA
GGATTTGATAAAGCAAAGATTAAGGATTCCGGAACAAGTAAACACCATTTTnGACTGTCT
CGACAATTCAATTATATCCAATTTAGGAATTGTAATAAAGAATCCAATTTAAACAGATTT
CAGATGAGACAAACAAAAAGGGTTTAGAGACGACTCAATAAAAAAAnTTCTAAGGATTTC
TATTCGAATTCTTTCAAAGCTACCCAACTTGAGTTATGAGTACAAATGAATGAAGTTTAn
TTTTTTTCTTTATGGAAAAATAAAACAAATTAAATAATAGTATAATTCATTTCATGATTT
TAGTTTTTTTAGAGATGTGTTTGCCATTATATTGTATCATTAGAGGACTATATTATGACC
TGACcaacacccaacccc
>Lemna_minor_LM4
gtGTGGATTCTTATATCCACCATTTTCTATAGAAATGAAGATGCTCTTGACTCGACATGG
TTTGTTCTGTTTTACTAGGAACCCAATTTTGGGGGTTATAAGTAAATAGTACACGATGAA
GCTCGAGTATAAAATAATGATTGATTTATCATATCGGGGGGACCAATCTAGGGTTAATGC
CAATTAACAAGCTGGACTACTTTGTAAAACATATATTTTAAATTTCGAAATCGAAAAAnn
nnnnTTCTAACAATTTGCATTTTAAATGAAAAAGTCAAACnnnTTGTTGGCATTGGTAAA
ACTATTTCGATCAAAAGTGTATTACAAGGGAATGAATTTTTCGTATAATTTTTTCCTAGA
AAGGGTATGTTGCTGCCATTTTCAAAGAAGTAGGATCACCGAAGTAATGTCTAAACCCAA
GGATTTGATAAAGCAAAGATTAAGGATTCCGGAACAAGTAAACACCATTTTnGACTGTCT
CGACAATTCAATTATATCCAATTTAGGAATTGTAATAAAGAATCCAATTTAAACAGATTT
CAGATGAGACAAACAAAAAGGGTTTAGAGACGACTCAATAAAAAAAATTCTAAGGATTTC
TATTCGAATTCTTTCAAAGCTACCCAACTTGAGTTATGAGTACAAATGAATGAAGTTTAT
TTTTTTTCTTTATGGaAAAATAAAACAAATTAAATaATAGTATAATTCATTTCATGATTT
TAGTTTTTTTnnnnnnnnnnnnnnnnnnnnnnnnnnnnnnnnnnnnnnnnnnnnnnnnnn
nnnncaacaccccccccc
>Lemna_minor_LM3
GTGTGGAtTCTTATATCCACCATTTTCTATAGAAATGAAGATGCTCTTGACTCGACAtGG
tttGTTCTGtTTTACTAGGAACCCAATTTTGGGGGtTATAAGTAAATAGTACACGATGAA
GCTCGAGTATAAAATAATGATTGATTTATCATATCGGGGGGACCAATCTAGGGTTAATGC
CAATTAACAAGCTGGACTACTTTGTAAAACATATATTTTAAATTTCGAAATCGAAAAAnn
nnnnTTCTAACAATTTGCATTTTAAATGAAAAAGTCAAACnnnTTGTTGGCATTGGTAAA
ACTATTTCGATCAAAAGTGTATTACAAGGGAATGAATTTTTCGTATAATTTTTTCCTAGA
AAGGGTATGTTGCTGCCATTTTCAAAGAAGTAGGATCACCGAAGTAATGTCTAAACCCAA
GGATTTGATAAAGCAAAGATTAAGGATTCCGGAACAAGTAAACACCATTTTnGACTGTCT
CGACAATTCAATTATatCCAATTTAGGAATTGTAATAAAGAATCCAATTTAAACAGATTT
CAGATGAGACAAACAAAAAGGGTTTAGAGACGACTCAATAaAAAAAnTTctaaggatttc
tattcgaattctttcaaagctacccaacttgagttatgagtacaaatgaatgaagtttat
tttttttctttatggaaaaataaaacaaattaaataatagtataattcatttnnnnnnnn
nnnnnnnnnnnnnnnnnnnnnnnnnnnnnnnnnnnnnnnnnnnnnnnnnnnnnnnnnnnn
nnnncaacacccaccccc
>Lemna_turionifera_LT2
ATGTGGATTCTTATATCCACCATTTTCTAAAGAAATGAAGATGCTCTTGGCTCGACATGG
TTTGTTCTGTTTTACAAGGAACCCCATTTTGGGGGTTATAAGTAAATAGTACACGATGAA
GCTCGAGTATCAAATAATGATTGATTTATCATATCGGGGGGACGAATCTAGGGTTAATGC
CAATTAACAAGCTGGACTACTTTGTAAAACATATATTTTAAATTTCGAAATCGAAAAATT
CAAATTCTAACAATTTGTATTTGAAATGAAAAAGTCAAACnnnTTGTTGGCATTGGTAAA
ACTATTTCGATCAAAAGTGTATTACAAGGGAATGAATTTTTCGTATAATTTTTTCCTAGA
AAGGGTATGTTGCTGCCATTTTCAAAGAAGTAGGATCACCGAAGTAATGTCTAAACCCAA
GGATTTGATAAAGCAAATATTCAGGATTCCGGAACAAGTAAACACCATTTTCAACTGTCT
CGACAATTCAATTATATCCAATTTAGGAATTGTAATAAAGAATCCAATTTAAACAGATTT
CAGATGAGACAAACAAAAAGGGTTTAGAGACGACTCAATAAAAAAnnTTCGAAGGATTTC
TATTCGAATTCTTTCAAAGCTACCCAACTTGAGTTATGAGTACAAATGAATGAAGTTTCn
TTTTTTTCTTTATGGAAAAATAAAACAAATGAAATAATAGTATAATTCATTTCATGATTT
TAGTTTTTTTAGAGATGTGTTTGCCATTATATTGTATCATTAGAGGACTATATTATGACA
TGACccaccccanacccc
>Lemna_turionifera_LT1
ATGTGGATTCTTATATCCACCATTTTCTAAAGAAATGAAGATGCTCTTGGCTCGACATGG
TTTGTTCTGTTTTACAAGGAACCCCATTTTGGGGGTTATAAGTAAATAGTACACGATGAA
GCTCGAGTATCAAATAATGATTGATTTATCATATCGGGGGGACGAATCTAGGGTTAATGC
CAATTAACAAGCTGGACTACTTTGTAAAACATATATTTTAAATTTCGAAATCGAAAAATT
CAAATTCTAACAATTTGTATTTGAAATGAAAAAGTCAAACnnnTTGTTGGCATTGGTAAA
ACTATTTCGATCAAAAGTGTATTACAAGGGAATGAATTTTTCGTATAATTTTTTCCTAGA
AAGGGTATGTTGCTGCCATTTTCAAAGAAGTAGGATCACCGAAGTAATGTCTAAACCCAA
GGATTTGATAAAGCAAATATTCAGGATTCCGGAACAAGTAAACACCATTTTCAACTGTCT
CGACAATTCAATTATATCCAATTTAGGAATTGTAATAAAGAATCCAATTTAAACAGATTT
CAGATGAGACAAACAAAAAGGGTTTAGAGACGACTCAATAAAAAAnnTTCTAAGGATTTC
TATTCGAATTCTTTCAAAGCTACCCAACTTGAGTTATGAGTACAAATGAATGAAGTTTCn
TTTTTTTCTTTATGGAAAAATAAAACAAATTAAATAATAGTATAATTCATTTCATGATTT
TAGTTTTTTTAGAGATGTGTTTGCCATTATATTGTATCATTAGAGGACTATATTATGACA
TGACccaccccanacccc
>Spirodela_polyrhiza_SP1
GTGTGGATTCTTATATCCACCATTTTCTATAGAAATGAGGATGCTCTTGGCTCGACATGG
TTTGTTCTGTTTCACTAGGAACCCCATTTTTAGGGTTATAAGTAAATAGTACACAATGAA
GCTCGAGTAGAAAATAATGATTGATTTATCATATCGGGGGGACGAATCTAGGGTTAATGC
CTATTAACAAGCTGGACTACTTTGTCAAnnnTAGATTTTCAATTTATAAATCGAAAAATT
CAAATTCTAACAATTTTAATTTGAAATGAAAAAGTCAAAGGAATTGTTnnnnAAGGTAAA
ACTATTTCGATCAAAAGTGTATTACAAGGGAATAAATTGTTCGTATAATTTTTTCCTAGA
AAGGGTATGTTGCTGCCGTTTTCAAAGTAGTAAGATCACCGAAGTAATGTCTAAACCCAA
GGATTCGATAAAGCAAAGATTAAGGATTCCGGAACAAGGAAACACTATTTTAAACTGTCT
CGACAATTCAATTAGATCCAATCTAGCAATTGGAATAAAGAAGAAAATTCAAACAGATTT
GAGATGAGACAAACAAAAAGGGnTTAGAGACGACTCAATAAAnnnnnTTCTAAGGATTTC
TATTCGAATTCTTTCAAAGCTAGCCAACTTGAGTTATGAGTACAAATGAATGAAGTTTCn
GTTTTTTCTTTATGGAAAAnnAAAATAATTTAAATCATAGTCTAATTCATTTTTTTATCC
ATTTTATTTTATGGATGTGTTTGTGATTATAnnnnnGCATTATnnGACTATATTATGACA
TGACaccacaannaacaa
